# Supplementary material for: Bioinformatics Analysis of SNPs in IL-6 Gene Promoter of Jinghai Yellow Chickens
Source: Genes (Basel). 2018 Sep 6;9(9):446. doi: 10.3390/genes9090446 (PMC6162446; doi:10.3390/genes9090446)
Supplement: Supplementary file 1 [file genes-09-00446-s001.zip]

Archive with 16 entries (15 files):
- Supplementary materials/Supplementary Data S1/
- Supplementary materials/Supplementary Data S1/ZB012801698(E1)zhengE(zidai)_Pw_C11.ab1
- Supplementary materials/Supplementary Data S1/ZB012801698(E1)zhengE(zidai)_Pw_C11.seq
- Supplementary materials/Supplementary Data S1/ZB012801703(E6)zhengE(zidai)_Pw_G03.ab1
- Supplementary materials/Supplementary Data S1/ZB012801703(E6)zhengE(zidai)_Pw_G03.SAMP
- Supplementary materials/Supplementary Data S1/ZB012801705(E8)zhengE(zidai)_Pw_A04.ab1
- Supplementary materials/Supplementary Data S1/ZB012801705(E8)zhengE(zidai)_Pw_A04.SAMP
- Supplementary materials/Supplementary Data S1/ZB012801754(A1)zhengA(zidai)_Pw_G10.ab1
- Supplementary materials/Supplementary Data S1/ZB012801754(A1)zhengA(zidai)_Pw_G10.seq
- Supplementary materials/Supplementary Data S1/ZB012801758(A5)zhengA(zidai)_Pw_A10.ab1
- Supplementary materials/Supplementary Data S1/ZB012801758(A5)zhengA(zidai)_Pw_A10.seq
- Supplementary materials/Supplementary Data S1/ZB012801759(A6)zhengA(zidai)_Pw_B10.ab1
- Supplementary materials/Supplementary Data S1/ZB012801759(A6)zhengA(zidai)_Pw_B10.seq
- Supplementary materials/Supplementary Data S1/ZB012801805(A53)zhengA(zidai)_Pw_G03.ab1
- Supplementary materials/Supplementary Data S1/ZB012801805(A53)zhengA(zidai)_Pw_G03.seq
- Supplementary materials/Supplementary File S1.docx
