# Supplementary material for: Bioinformatics Analysis of SNPs in IL-6 Gene Promoter of Jinghai Yellow Chickens
Source: Genes (Basel). 2018 Sep 6;9(9):446. doi: 10.3390/genes9090446 (PMC6162446; doi:10.3390/genes9090446)
Supplement: Supplementary file 1 [file genes-09-00446-s001.zip › Supplementary materials/Supplementary Data S1/ZB012801759(A6)zhengA(zidai)_Pw_B10.seq]

GGTGCGTCGTCTGCGCCCGTGCCTCCCATTCCAGAACCAGGATCAGCTCTTTCTCTGTTCTTCTCTATTAGGCGAAATCACAGGGTGACACTCCAAAAGCCGACCAGCAGCACGCCCCGGGCAGCTCCCCAAAGCCCATGTCAGCCTGTGCCTGAGCTGAATGGGCACACTGGTTCTGGGCAAAGAATCCCTCAGCGAAAGGCCAAAATTCCCAGCACCCCTCCCTGTATGGCGAAGGAGATAAGGCTGCAGATAGCGGGTAAATAACTGCGTGGCATTTCCCGTGCCTGCTGCCCCGGGGAGCCCTGGGTGCTGACCTTCCTCCACCGCTGTGTGCTGGAAACACCGGAGCGATGGGATGTGCCCAGGTGTGGTTCACAGAGGGGTGCGCGTGTGACGGCGTATAACGTGGACGTGTGCAGCGGCTGAACCAAGGGCGTCCAGTTTCATGTTTATAAGTAATAAAAACAGAACAAATGAAAAGAGAACACCAGCCCGAGGAGGTTTTTTAAACGGTTAAAAACGAGAATAAAGATGCATAACGAATAAAAGTCGCGAAAACGTATCAATGGATAAGATGTATAAAACACAATAAAAGATAAGACACGCCACACCTGTGCGCAGGTACGGGACCCTGCAGGAGG
